# Supplementary material for: The Newly Identified Trichoderma harzianum Partitivirus (ThPV2) Does Not Diminish Spore Production and Biocontrol Activity of Its Host
Source: Viruses. 2022 Jul 14;14(7):1532. doi: 10.3390/v14071532 (PMC9317543; doi:10.3390/v14071532)
Supplement: Supplementary file 1 [file viruses-14-01532-s001.zip]

Archive with 1 entries (1 files):
- viruses-1715247-supplementary.pdf
